# Supplementary material for: Hepatic and extra-hepatic sequelae, and prevalence of viral hepatitis C infection estimated from routine data in at-risk groups
Source: BMC Infect Dis. 2010 Apr 19;10:97. doi: 10.1186/1471-2334-10-97 (PMC2867994; doi:10.1186/1471-2334-10-97)
Supplement: Additional file 2 — Prevalence and prevalence ratios of extra-hepatic sequelae in HCV+ and HCV- in at-risk groups. Lazio 1997-2001. This file reports an additional table (table 3) where the prevalence ratios of all the studied extra-hepatic sequelae are reported in detail. [file 1471-2334-10-97-S2.XLS]

## Sheet: extrahepatic sequelae 
Table 3. Prevalence and prevalence ratios of extra-hepatic sequelae in HCV+ and HCV- in at-risk groups. Lazio 1997-2001																						Table 3. (cont) Prevalence of extra-hepatic sequelae and prevalence ratio in HCV+ versus HCV- in at-risk groups. Lazio 1997-2001
			patients to dialysis†					drug users §					injectors drug users §					not injectors drug users §								transfusion				digestive system surgery					female reproductive organgs surgery
			HCV +	HCV -	ratio	95% CI		HCV +	HCV -	ratio	95% CI		HCV +	HCV -	ratio	95% CI		HCV +	HCV -	ratio	95% CI				HCV +	HCV -	ratio	95% CI		HCV +	HCV -	ratio	95% CI		HCV +	HCV -	ratio	95% CI
		N	1107	7455				6009	23747				5755	18346				242	5230					N	1001	19840				7237	205746				1251	95293
		%	100	100				100	100																100	100				100	100				100	100
extra-hepatic diseases			15	58				55	48				51	32				4	16			extra-hepatic diseases			28	432				132	1465				24	601
			1.4	0.8	1.7	0.9 - 3.1		0.9	0.2	4.5	3.0 - 6.8		0.9	0.2	5.1	3.2 - 8.2		1899-12-31 01:07:00	1899-12-31 00:03:00	5.4	1.31 - 16.7				2.8	2.18	1.28	0.8 - 1.9		1.82	0.71	2.56	2.1 - 3.1		1.92	0.63	3.04	1.9 - 4.6
Polyarteritis nodosa			1	3				0	1				0	0				0	1			Polyarteritis nodosa			0	2				1	6				1	2
			0.09	0.04	2.24	0.04 - 28.0			0.004	0					nc				0.02	0						0.01	0			0.01	0.003	4.74	0.1 - 39.1		0.08	0.00209879	38.09	0.7 - 731.6
Cryoglobulinaemia††			6	4				18	8				17	8				1	0			Cryoglobulinaemia††			9	17				54	87				6	9
			0.6	0.1	10.1	2.4 - 48.7		0.3	0.03	8.9	3.7 - 23.6		0.3	1899-12-31 00:04:00	6.8	2.8 - 18.1		0.4		nc					0.9	0.09	10.49	4.1 - 24.9		0.746166	0.04	17.65	12.3 - 25.1		0.48	0.01	50.78	14.9 - 159.8
Lung fibrosis			0	7				3	2				3	1				0	1			Pulmonar fibrosis			1	16				4	156				1	26
				0.1	0			0.05	0.0103643	5.9	0.7 - 71.0		0.1	0.01	9.6	0.8 - 502.1			0.02	0					0.1	0.08	1.24	0.03 - 7.9		0.06	0.08	0.73	0.2 - 1.9		0.08	0.03	2.93	0.07 - 17.8
Non-Hodgkin lymphoma			2	14				25	19				23	15				2	4			Non-Hodgkin lymphoma			16	340				42	478				10	65
			0.2	0.2	1	0.1 - 4.2		0.4	0.06	5.2	2.8 - 10.0		0.4	0.1	4.9	2.4 - 10.1		0.8	0.1	10.8	1.0 - 75.4				1.6	1.71	0.93	0.5 - 1.5		0.58	0.23	2.5	1.8 - 3.4		0.8	0.07	11.72	5.4 - 23.0
Cutaneous porphyria			1	1				2	0				2	0				0	0			Cutaneous porphyria			0	0				1	19				0	0
			0.09	0.01	6.73	0.1 - 528.6		0.03		nc			0.03		nc					nc							nc			0.01	0.01	1.5	0.04 - 9.4
Lichen planus			0	1				2	1				2	0				0	1			Lichen planus			0	1				4	53				0	22
				0.01	0			0.03	0.004	7.9	0.4 - 466.3		0.03		nc				0.02	0						0.00504032	0			0.06	0.03	2.15	0.6 - 5.8			0.02
Sjőgren syndrome			2	1				0	1				0	1				0	0			Sjőgren syndrome			0	9				4	70				2	51
			0.2	0.01	13.5	0.7 - 794.6			0.004	0				0.01	0					nc						0.05	0			0.06	0.03	1.62	0.4 - 4.4		0.16	0.05	2.99	0.4 - 11.4
Raynaud syndrome			1	6				1	2				1	1				0	1			Raynaud syndrome			0	4				4	83				1	49
			0.09	0.1	1.12	0.02 - 9.3		0.02	0.02	2	0.03 - 38.0		0.02	0.01	3.2	0.04 - 250.2			0.02	0						0.02	0			0.06	0.04	1.37	0.4 - 3.6		0.08	0.05	1.55	0.04 - 9.1
Graves illness			2	12				1	7				1	4				0	3			Graves illness			1	22				1	196				3	102
			0.18	0.2	1.12	0.1 - 5.0		0.02	0.03	0.6	0.01 - 4.4		0.02	0.02	0.8	0.02 - 8.1			0.1	0					0.1	0.11	0.9	0.02 - 5.6		0.01	0.1	0.15	0.004 - 0.8		0.24	0.11	2.24	0.5 - 6.7
Hashimoto thyroiditis			0	5				0	4				0	3				0	1			Hashimoto thyroiditis			0	17				12	271				2	260
				0.1	0				0.0207286	0				0.0207286	0				0.02	0						0.09	0			0.17	0.13	1.26	0.6 - 2.2		0.16	0.27	0.59	0.1 - 2.1
diabetes			58	1190				41	125				36	78				5	47			diabetes			63	2813				432	12382				24	2244
			5.2	16	0.32	0.24 - 0.42		0.7	0.5	1.3	0.9 - 1.9		0.6	0.4	1.7	1.1 - 2.6		2.1	0.9	2.4	0.7 - 5.9				6.29371	14.2	0.46	0.35 - 0.59		5.96932	6.0181	0.8	0.7 - 0.9		1.91847	2.35484	0.84	0.53 - 1.25
Arthritis in psoriasis			0	6				3	5				2	1				1	4			Arthritis in psoriasis			1	8				9	88				2	30
				0.1	0			0.05	0.02	2.37	0.4 - 12.2		0.03	0.01	6.4	0.3 - 376.1		0.4	0.1	5.4	0.1 - 54.6				0.1	0.04	2.48	0.1 - 18.5		0.12	0.04	2.91	1.3 - 5.8		0.16	0.03	5.08	0.6 - 20.0
HCV+ had laboratory confirmation of the infection																						HCV+ had laboratory confirmation of the infection
nc = not computable † as reported in dialysis or hospital discharge registry																						nc = not computable † as reported in dialysis or hospital discharge registry
§ as reported in drug users registry or in hospital discharge registry																						§ as reported in drug users registry or in hospital discharge registry
††including glomerulonephritis with cryoglobulinaemia																						††including glomerulonephritis with cryoglobulinaemia
